# Supplementary material for: Distribution, expression of hexaploid wheat Fes1s and functional characterization of two TaFes1As in Arabidopsis
Source: Front Plant Sci. 2022 Oct 17;13:1037989. doi: 10.3389/fpls.2022.1037989 (PMC9621618; doi:10.3389/fpls.2022.1037989)
Supplement: Supplementary file 2 [file Table_1.xlsx]

## Sheet: Sheet1
Table S1. Sequences of primers used in this study.
Experiments	Primer name	Sequences (5'-3')
qPCR	Taactin-F	CTCCCTCACAACAACCGC
	Taactin-R	TACCAGGAACTTCCATACCAAC
	qTaFes1A-5A-F	GACCGTGACCGTCTTCCA
	qTaFes1A-5A-R	GCATCTGCCAAACTCAACC
	qTaFes1A-5D-F	CAAAGGAAAGTACACTCAAGTC
	qTaFes1A-5D-R	TCCAAACATCAGCTAACGA
gene cloning	TaFesA-5A-F	aaaaagcaggcttcATGGCCAAGGAAGGAGCAGG
	TaFesA-5A-R	agaaagctgggtcCGGTCCTAGCAGAAGGGGTG
	TaFesA-5D-F	aaaaagcaggcttcATGGCCAAGGATGGAGCAGG
	TaFesA-5D-R	agaaagctgggtcCGGCCCTAGCAGCAGGGGC
	attB1	GGGGACAAGTTTGTACAAAAAAGCAGGCT
	attB2	GGGGACCACTTTGTACAAGAAAGCTGGGT
Arabidopsis fes1a mutant identification	LB1	CAGAAATGGATAAATAGCCTTGCTTCC
	LP	CAAGTTCCTGACTTCTAGGATTGTTC
	RP	GTACGGACATTCATCTTGTAGTTGG
