# Supplementary material for: Distribution, expression of hexaploid wheat Fes1s and functional characterization of two TaFes1As in Arabidopsis
Source: Front Plant Sci. 2022 Oct 17;13:1037989. doi: 10.3389/fpls.2022.1037989 (PMC9621618; doi:10.3389/fpls.2022.1037989)
Supplement: Supplementary file 3 [file Table_2.xlsx]

## Sheet: Sheet2
Supplementary Table 2 Detail information of MEME motifs
NO.	Width(a.a.)	Sites	LLR (Log Likelihood Ratio)	E-value	Consensus sequences
Motif-1	74	9	1525	1.8e-284	DIEDLLDELQVHVESIDIANDLHSIGGLVPVIRYLKNSNAEIRAKAAEVVSTVVQNNPKSQQLVMEANGLEPLV
Motif-2	116	6	1703	1.3e-269	ADRNVAAZJGLPRLLIHLVSSDDSGVREAALGGLLELAKDTTPGARNLLPDQDKLKDLLKGRIZGIRMMDPDDLDAAREERQLVDSLWKECYGEPSSLREEGLVVLPGEDAPZQPP
Motif-3	48	9	976	4e-171	NFTSDPSATARIKALGAISSLIRNNKPGLAAFRLENGHAALKDALGSE
Motif-4	159	3	1256	5e-108	MAKARPHSERSSHRRRNLLLAVALLSAALLLPAATASAAVAVAAEGDGENRSRGAATQWATGKDEGELAAEREAAGGGSVVEDDFAGGFGSLDSMLQWAIGNSDPGRLKEEAADVQKLSEDELLKRRHEIKDLMEKLKMPSDADLMKIAIADLNNASIS
Motif-5	113	3	925	4.8e-91	QKKAVFLITDLADFQLNSGSSGLPFLSERVFLKSVTDMLSKFDLDLQEKVLLAIRSLLKLPSTDATDLESCGLDSVLYRLGVQLEELPSEEQKEYAGEVDALRREVEMLFQQK
Motif-6	80	3	691	1.1e-80	KDGAGGGPDWNGLLKWSLAHGSDGTNPPRALSEEDRKWFMEAMQANTVDVVGRMKEIAQVMKTPDDVLQSHGVTPENIEG
Motif-7	29	6	398	4.9e-43	GRFFPPLRRAPLPRPAPAPDEDSGPGKGT
Motif-8	47	3	389	1.7e-35	CSEEERRWLAEAVERHMAEDVVGRLREIALLMRTPLSVLEAQGITPE
Motif-9	15	6	237	5.4e-31	ARLQRKALHLTHYLL
Motif-10	36	2	211	2.1e-11	MAGDRMSWARLLKWSLSYMDGARPSRDIRWGEGKWR
Motif-11	15	3	124	1.8e-06	SAVFIWAAAEASVWC
Motif-12	15	3	117	0.02	GGIMLLLGPAPGNSE
